# Supplementary material for: Correlation between Physical Performance and Tensiomyographic and Myotonometric Parameters in Older Adults
Source: Healthcare (Basel). 2023 Jul 31;11(15):2169. doi: 10.3390/healthcare11152169 (PMC10418601; doi:10.3390/healthcare11152169)
Supplement: Supplementary file 1 [file healthcare-11-02169-s001.zip]

Archive with 1 entries (1 files):
- healthcare-2470218-supplementary.pdf
